# Supplementary material for: COVID-19 Vaccine Acceptance and Its Determinants among Migrants in Germany—Results of a Cross-Sectional Study
Source: Vaccines (Basel). 2022 Aug 18;10(8):1350. doi: 10.3390/vaccines10081350 (PMC9413826; doi:10.3390/vaccines10081350)
Supplement: Supplementary file 1 [file vaccines-10-01350-s001.zip]

Archive with 1 entries (1 files):
- vaccines-1819610-supplementary.pdf
